# Supplementary material for: Host kinase regulation of Plasmodium vivax dormant and replicating liver stages
Source: PLoS Negl Trop Dis. 2026 Feb 25;20(2):e0014053. doi: 10.1371/journal.pntd.0014053 (PMC12959719; doi:10.1371/journal.pntd.0014053)
Supplement: S1 Table — (XLSX) [file pntd.0014053.s007.xlsx]

## Sheet: Sheet1
KI #	Name	CAS	weight
37	ROCK inhibitor (Y-27632)	146986-50-7	0
31	SU11274	658084-23-2	0.01
38	Cdk1/2 Inhibitor III	443798-55-8	0.01
35	TWS119	601514-19-6	0.02
8	AMPK Inhibitor; Compound C (Dorsomorphin)	866405-64-3	0.04
20	K252a	97161-97-2	0.04
3	Bosutinib	380843-75-4	0.05
11	Erlotinib	184475-35-2	0.05
16	GSK-3 Inhibitor XIII	404828-08-6	0.05
15	GSK-3 Inhibitor X	740841-15-0	0.09
13	Go 6976	136194-77-9	0.15
19	JAK inhibitor I	457081-03-7	0.17
22	Lck inhibitor	213743-31-8	0.17
18	Imatinib	641571-10-0	0.18
25	PKR inhibitor	608512-97-6	0.18
2	GSK inhibitor IX (BIO)	667463-62-9	0.2
28	JNK inhibitor II (SP600125)	129-56-6	0.22
26	SB218078	135897-06-2	0.24
17	H89	127243-85-0	0.26
23	Masitinib	790299-79-5	0.27
21	Lapatinib	231277-92-2	0.39
14	Go 6983	133053-19-7	0.4
30	Staurosporine n benzoyl	120685-11-2	0.4
7	Dasatinib	183319-69-9	0.42
36	Vandetanib	146986-50-7	0.42
32	SU6656	330161-87-0	0.44
4	CDK2 inhibitor IV; NU6140	444723-13-1	0.45
34	Tofacitnib	477600-75-2	0.46
1	Aminopurvanolol A	220792-57-4	0.51
10	EGFR/ErbB2/ErbB4 inhibitor	881001-19-0	0.52
27	Sorafenib	284461-73-0	0.62
33	GSK-3b inhibitor I (TDZD-6)	327036-89-5	0.74
6	Casein kinase I inhibitor D44	301836-43-1	0.79
5	CDK4 inhibitor	546102-60-7	0.98
9	Dovitinib	405169-15-6	*omitted due to blood stage reactivity
12	Gefitinib	220127-57-1	*omitted due to blood stage reactivity
24	Nilotinib	443913-73-3	*omitted due to blood stage reactivity
29	Staurosporine	62996-74-1	omitted due to hepatocyte toxicity
