# Supplementary material for: Host kinase regulation of Plasmodium vivax dormant and replicating liver stages
Source: PLoS Negl Trop Dis. 2026 Feb 25;20(2):e0014053. doi: 10.1371/journal.pntd.0014053 (PMC12959719; doi:10.1371/journal.pntd.0014053)
Supplement: S2 Table — (XLSX) [file pntd.0014053.s008.xlsx]

## Sheet: Sheet1
Isolate A												isolate B												isolate C
kinase predictions						drug predictions						kinase predictions						drug predictions						kinase predictions			drug predictions
Schizonts			hypnozoites			Schizonts			Hypnozoites			Schizonts			hypnozoites			Schizonts			Hypnozoites			Schizonts			Schizonts
Gene ID	Coefficient		Gene ID	Coefficient		Drug	Prediction		Drug	Prediction		Gene ID	Coefficient		Gene ID	Coefficient		Drug	Prediction		Drug	Prediction		Gene ID	Coefficient		Drug	Prediction
ACVR1B	-0.318139		ABL2	0.0641616		PI_3-Kg_Inhb	1.73598		JNK_Inhb_V	28.8499		ACVR1B	0.173631		AKT1	-0.549751		PKR_Inhb_Neg_Cntr	21.9337		JNK_Inhb_V	0.0630974		ABL1	0.0220178		PD_169316	15.531
BTK	-0.00357292		ACVR1	0.0846797		SB203580	2.89222		CaseinK_I_Inhb_D44	46.4862		CDC42BPA	0.218043		BRAF	-0.341902		VX-702	29.5496		Staurosporine	8.49962		ABL2	0.0257807		JNK_Inhb_VIII	32.5054
CAMK1	-0.44929		CAMK4	0.179623		SB220025	4.16047		CaseinK_II_Inhb_III_TBCA	53.9853		CLK4	0.172964		CAMK4	0.874517		VEGFRTK_Inhb_III_KRN633	30.4513		Alsterpaullone_2Cyanoethyl	13.4944		AKT1	0.051127		JNK_Inhb_IX	44.584
CAMK2G	-0.0536706		CHEK1	-0.2753		PKR_Inhb_Neg_Cntr	4.41642		p38_MAPK_Inhb	54.2889		CSNK1A1	-0.0326162		CHUK	0.200063		CaseinK_II_Inhb_III_TBCA	35.5887		Alsterpaullone	19.118		BLK	0.032667		GTP-14564	47.7748
CDC42BPB	-0.466603		CSF1R	-0.0443005		PD_169316	6.35804		AG_1478	60.9596		CSNK2A1	0.188203		CSK	-0.00435279		Nilotinib	37.7413		Bisindolylmaleimide_I	24.7024		BMX	0.0604379		KN-62	60.6576
CDK6	-0.0239757		CSNK1A1	0.205867		p38_MAPK_Inhb	10.0649		Cdk1/5_Inhb	61.1749		DDR2	-0.00163153		CSNK1A1	-0.193232		DNA-PK_Inhb_III	38.99		Aloisine_RP106	25.9777		CDC42BPA	1.04768		GSK3_Inhb_IX	60.9778
CDK7	0.0178554		CSNK1D	0.0488894		JNK_Inhb_V	12.5129		SB220025	61.8689		EPHA8	0.0818145		CSNK2A1	0.361711		PI_3-Kg_Inhb	39.1996		Bcr-abl_Inhb	30.8224		CDK7	0.273711		Kenpaullone	66.631
CHEK2	-0.0254421		CSNK1E	0.142964		SKF-86002	14.0666		AMPK_Inhb_Comp_C	62.2901		ERBB2	0.021222		DMPK	0.605942		PP3	40.0851		AG_1295	31.5908		CSNK1G2	-0.0284738		Imatinib	67.3587
CSNK1E	0.490307		CSNK2A1	0.341744		LY294002	16.1136		PD_158780	65.8361		FGFR2	-0.248277		DYRK4	0.587634		PI_3-Kg_Inhb_II	42.6328		PI_3-Kg_Inhb_II	32.1415		DDR2	0.000248506		EGFR_Inhb	72.548
CSNK2A1	0.56416		DDR2	-0.00620378		CaseinK_II_Inhb_III_TBCA	17.295		Tpl2_K_Inhb	67.509		FLT1	-0.0593492		EPHB4	0.165902		JNK_Inhb_V	42.9858		CaseinK_II_Inhb_III_TBCA	34.2205		DYRK1B	-0.0357072		ERK_Inhb_II_FR180204	72.5784
DAPK2	-0.418633		DYRK4	1.3893		MetK_Inhb	19.3035		BPIQ-I	68.0065		GRK4	-0.475579		ERBB2	0.00804346		AG_1295	44.4734		Tpl2_K_Inhb	37.6306		EPHA7	-0.000229889		H-89_Di	73.7763
DMPK	0.411641		EGFR	0.194221		SB202190	20.4365		Erlotinib	68.0716		GRK5	0.481428		ERBB4	0.134915		p38_MAPK_Inhb	45.222		Cdk1/5_Inhb	39.2481		FLT1	-0.109878		p38_MAPK_Inhb_III	74.555
ERBB2	0.175993		EPHA6	0.0736772		JNK_Inhb_Neg_Cntr	20.6024		Compound_56	68.0829		HIPK4	-0.128502		FLT1	-0.457498		Roscovitine	46.311		Cdk4_Inhb	40.1167		FRK	-0.100973		ERK_Inhb_III	75.4882
FLT3	-0.057104		ERBB2	0.0364071		PP1_Analog_II	25.9722		PD_169316	68.6986		LYN.1	-0.0294927		GRK3	0.552259		TGF-b_RI_Inhb_III	46.6936		Dasatinib	40.8491		GRK3	-1.54029		IC261	75.7667
FLT4	-0.199554		GRK2	0.10248		STO-609	27.3827		STO-609	68.8314		MAP2K1	-0.322215		GRK5	0.206437		MetK_Inhb	47.5949		TGF-b_RI_K_Inhb	41.7768		HIPK2	-0.697969		GSK3b_Inhb_XI	76.2073
LTK	0.135811		GRK6	-0.0383135		DNA-PK_Inhb_II	29.9904		Cdc2-LikeK_Inhb_TG003	69.8232		MAP3K14	-0.363708		GSK3A	0.112977		PD_169316	47.6565		Erlotinib	42.0171		HIPK3	0.267011		GSK3b_Inhb_VIII	76.6066
LYN.1	-0.0902634		GRK7	-0.0712956		MEK_Inhb_II	31.3553		PI_3-Kg_Inhb	69.9319		MAPK12	1.12062		HIPK4	-0.686324		JNK_Inhb_IX	47.8249		Gefitinib	43.5088		HIPK4	-0.489893		KN-93	78.0798
MAP3K9	-0.0870339		HIPK2	0.11484		PI_3-Kg_Inhb_II	33.3325		Bosutinib	70.3199		MAPKAPK5	0.364804		JAK1	-0.0669944		Cdk2_Inhb_III	48.0103		Bisindolylmaleimide_IV	44.5195		JAK1	-0.136224		GSK3_Inhb_X	78.8752
MAPK1	0.38825		JAK2	-0.119518		PKR_Inhb	34.6525		SB203580	72.2893		MATK	0.236067		MAP3K14	-0.326299		AG_9	48.9437		GSK3_Inhb_XIII	44.7178		JAK2	-0.246369		MEK_Inhb_II	79.9513
MAPKAPK2	-0.487123		MAPK9	-0.0508481		IC261	37.0977		GSK3b_Inhb_XI	72.8066		NEK3	-0.188337		MST1R	0.131342		Imatinib	48.9672		Aloisine_A_RP107	44.8455		MAP3K7	-0.0967505		PI-103	81.1722
MARK4	0.0903514		MET	0.046482		p38_MAPK_Inhb_III	39.3836		EGFR/ErbB-2/4_Inhb	73.1495		NLK	0.356194		NEK11	-0.0566966		JAK3_Inhb_IV	49.3123		Akt_Inhb_X	45.1166		MAP4K5	0.107783		MetK_Inhb	81.1807
MERTK	0.00263355		MKNK2	0.0207926		VEGFR2K_Inhb_III	39.9724		Compound_52	75.2011		OXSR1	-0.282161		NLK	0.075968		DNA-PK_Inhb_II	49.3453		ATM_K_Inhb	45.8273		MAPK1	-0.00436711		Flt-3_Inhb_II	82.6183
MET	0.0314466		PAK4	-0.0150439		JNK_Inhb_II	41.0429		EGFR_Inhb	75.5579		PAK6	-0.0478354		OXSR1	0.383012		p38_MAPK_Inhb_III	49.4795		AG_490	46.0396		MAPK8	0.13335		Flt-3_Inhb	82.7333
NEK1	0.0810227		PAK5	-0.0297969		CaseinK_I_Inhb_D44	41.5435		JNK_Inhb_Neg_Cntr	75.6098		PBK	0.0134931		PAK2	-0.114604		Lapatinib	49.4839		GSK3_Inhb_X	46.4935		MAPK9	0.257373		PI_3-Kg_Inhb	84.0004
NUAK2	-0.0295172		PDGFRA	-0.0473903		Wortmannin	41.6236		PP1_Analog_II	75.6217		PDGFRB	0.00190909		PIM3	0.124662		Cdk4_Inhb	49.4852		BAY_11_7082	46.6529		MAPKAPK5	0.0327382		IGF-1R_Inhb_II	85.0206
OXSR1	-0.464768		PHKG2	-0.0180643		GSK3b_Inhb_XI	41.7537		GSK3_Inhb_X	76.4084		PHKG2	-0.000223453		PRKACA	-0.213745		MNK1_Inhb	49.6824		JAK3_Inhb_IV	47.7205		MERTK	0.00459151		MEK_Inhb_I	85.0671
PDGFRA	-0.140765		PKN1	-0.0664412		LY_303511-_Negative_control	41.9251		JAK3_Inhb_II	77.4599		PIM2	0.0652672		PRKCZ	-0.0619058		LY_303511-_Negative_control	49.7717		ROCK_InhbY	48.0507		MKNK1	-0.262796		Vatalanib	85.3559
PDGFRB	-0.0923039		PLK1	-0.293788		SU9516	42.142		Purvalanol_A	77.4751		PRKACA	-0.399605		PTK2B	-0.149771		PKCbII/EGFR_Inhb	49.7856		ATM/ATR_K_Inhb	48.3628		MST1R	1.14572		LY_303511-_Negative_control	85.5328
PHKG2	-0.094525		PLK3	-0.154804		PD_158780	43.3001		PI_3-Kg_Inhb_II	79.4011		PRKCE	0.0604892		SRPK2	-0.297589		JNK_Inhb_VIII	50.2617		Roscovitine	48.5488		NEK2	0.404857		DNA-PK_Inhb_V	85.6122
PIM2	0.0488338		RIPK2	0.0596361		PD_174265	43.4741		LCK_Inhb	79.6965		PTK2	-0.167157		STK11	-0.0806712		GSK3_Inhb_X	50.3752		Compound_56	48.7001		NEK7	-0.27627		PKR_Inhb_Neg_Cntr	85.6698
PIM3	-0.106434		ROCK1	-0.15137		EGFR/ErbB-2/4_Inhb	44.0099		PDGFRTK_Inhb_III	80.8803		PTK6	-0.111658		STK25	0.203299		Tandutinib	50.786		Aurora_Inhb_III	49.5396		NUAK1	0.00609363		Tpl2_K_Inhb	86.522
PLK2	0.28602		ROCK2	-0.191587		Diacylglycerol_K_Inhb_II	44.1853		PKR_Inhb_Neg_Cntr	81.6517		RIPK2	-0.143512		TAOK2	-0.0562455		Alsterpaullone_2Cyanoethyl	50.9229		GSK3b_Inhb_XI	50.3151		OXSR1	-0.0549601		EGFR/ErbB-2/4_Inhb	87.4579
PNCK	0.293399		SRPK1	0.489908		DMBI	44.1979		TGF-b_RI_Inhb_III	82.2706		STK10	-0.0724907		TBK1	0.012772		BAY_11_7082	51.2053		DNA-PK_Inhb_II	50.5012		PAK5	-0.276659		DNA-PK_Inhb_II	88.6906
RPS6KA4	-0.00294569		STK10	0.00999149		EGFR_Inhb	45.2011		SB202190	82.7915		TSSK1B	0.136067		TEK	-0.0183146		JNK_Inhb_Neg_Cntr	51.3071		Akt_Inhb_IV	50.6298		PBK	-0.793982		G_6983	88.8658
RPS6KA6	-0.0908325		STK26	0.0263938		AG_490	45.5197		Indirubin-3‚Ä≤-monoxime	83.1793		TSSK2	-0.0112251		TYK2	-0.00958727		EGFR_Inhb	53.2011		AMPK_Inhb_Comp_C	51.2631		PLK2	-0.0691325		Cdk4_Inhb_II_NSC_625987	89.1324
SGK3	-0.951608		TEC	-0.043864		BPIQ-I	45.7489		Aminopurvalanol_A	83.4495		TYK2	-0.0806468		TYRO3	-0.27589		MEK_Inhb_I	53.4135		Rho_K_Inhb_IV	51.473		PNCK	-0.115487		Pazopanib	89.8467
SIK2	-0.0789633		TSSK2	-0.212707		MNK1_Inhb	47.2505		ERK_Inhb_II_FR180204	83.7496					WNK2	0.493796		PDGFRTK_Inhb_III	53.8191		Cdk1_Inhb_CGP74514A	52.1997		RAF1	0.0991336		SC-68376	90.5576
ULK3	0.155949					MEK1/2_Inhb	50.4075		SC-68376	84.852								AG_490	54.2549		PKCb_Inhb	52.3579		TEK	-0.455019		EGFR/ErbB-2_Inhb	91.1151
						SB202474	50.9651		IC261	85.1818								IC261	54.8043		Tandutinib	52.6449		TYK2	-0.0103729		Indirubin-3‚Ä≤-monoxime	91.4368
						IGF-1R_Inhb_II	51.3923		Syk_Inhb_III	86.6618								PI-103	55.0801		PKR_Inhb	52.6686					Lapatinib	91.8754
						JNK_Inhb_VIII	51.509		JAK3_Inhb_IV	87.2406								Bisindolylmaleimide_I	55.151		JNK_Inhb_VIII	53.115					VX-702	92.4319
						PI-103	51.7151		Gefitinib	87.8224								PDGFRTK_Inhb_IV	55.1693		Cdc2-LikeK_Inhb_TG003	53.5009					Syk_Inhb	93.8168
						TWS119	52.4491		EGFR/ErbB-2_Inhb	87.9503								SB220025	55.2733		STO-609	53.6326					NF-kB_Activation_Inhb	94.1538
						MK2a_Inhb	52.7598		JNK_Inhb_VIII	89.2926								PKR_Inhb	55.347		VX-702	53.6753					ATM/ATR_K_Inhb	94.5256
						Rapamycin	53.432		DMBI	89.6432								AG_1296	55.4229		PI_3-Kg_Inhb	53.6756					HA_1077_Dihydrochloride_Fasudil	94.6075
						SC-68376	53.7243		MetK_Inhb	90.4237								ROCK_InhbY	55.4492		NF-kB_Activation_Inhb	55.3357					Diacylglycerol_K_Inhb_II	94.8842
						MEK_Inhb_I	53.7868		SKF-86002	90.937								LY294002	56.0853		Akt_Inhb_VIII_Isozyme-Selective_Akti-1/2	55.3751					cFMS_RTK_Inhb	94.8992
						Purvalanol_A	53.8492		IRAK-1/4_Inhb	91.1382								MEK1/2_Inhb	56.1318		LY_303511-_Negative_control	55.6052					VEGFR2K_Inhb_II	95.2126
						Cdk1_Inhb	53.8875		TGF-b_RI_K_Inhb	91.1957								Herbimycin_A_Streptomyces_sp.	56.1864		Cdk2_Inhb_IV_NU6140	56.2601					SB202190	95.3914
						Akt_Inhb_VIII_Isozyme-Selective_Akti-1/2	54.0889		SrcK_Inhb_I	91.7011								Compound_52	56.3088		p38_MAPK_Inhb	56.6065					Wortmannin	95.398
						Flt-3_Inhb	54.847		Vandetanib	92.3671								VEGFR2K_Inhb_IV	57.3135		GSK3b_Inhb_I	57.3131					JNK_Inhb_V	95.6551
						Bohemine	54.9539		Chelerythrine_Chloride	92.5067								Flt-3_Inhb	57.9158		p38_MAPK_Inhb_III	57.3516					PD_98059	96.1153
						EGFR/ErbB-2_Inhb	54.9936		GSK3b_Inhb_VIII	93.0282								Dasatinib	58.357		Cdk/Crk_Inhb	57.5673					MEK1/2_Inhb	96.2271
						Tpl2_K_Inhb	55.1709		Cdk1/2_Inhb_III	93.0729								Fascaplysin_Synthetic	58.3596		Ro-32-0432	57.6288					Sphingosine_K_Inhb	96.654
						LCK_Inhb	55.271		IGF-1R_Inhb_II	93.2858								NF-kB_Activation_Inhb	58.4251		Bohemine	57.7131					JAK3_Inhb_IV	96.8982
						Cdk2_Inhb_III	55.5275		Cdk4_Inhb	93.7212								VEGFR2K_Inhb_II	59.3819		Lapatinib	57.769					Herbimycin_A_Streptomyces_sp.	97.4867
						JAK3_Inhb_IV	55.6703		BAY_11_7082	93.9596								Syk_Inhb_II	59.4375		AG_1024	57.8919					SU9516	97.6971
						Akt_Inhb_V_Triciribine	55.7574		p38_MAPK_Inhb_III	93.9855								Cdk1/5_Inhb	59.5459		Flt-3_Inhb	58.1915					PDGFRTK_Inhb	97.9677
						Isogranulatimide	56.7624		ERK_Inhb_III	94.0823								Wortmannin	59.9278		Cdk1_Inhb	58.9286					Bosutinib	98.4336
						DNA-PK_Inhb_V	57.0284		DNA-PK_Inhb_V	94.2134								Mubritinib	60.4486		VEGFR2K_Inhb_II	59.0656					PP1_Analog_II	98.4478
						AG_1024	57.5441		Syk_Inhb	94.4691								Vatalanib	60.4801		Sphingosine_K_Inhb	59.3304					Akt_Inhb_IV	98.5127
						Kenpaullone	58.0052		Herbimycin_A_Streptomyces_sp.	94.4792								GSK3b_Inhb_XI	60.5547		Mubritinib	59.4227					LCK_Inhb	98.7455
						DNA-PK_Inhb_III	58.009		PDGFRTK_Inhb_II	94.5087								JAK_Inhb_I	61.4591		Cdk4_Inhb_II_NSC_625987	59.5305					AG_1295	98.9552
						Lapatinib	58.9824		Cdk1_Inhb	94.7429								Cdk2_Inhb_IV_NU6140	61.9604		AG_112	60.3122					Bisindolylmaleimide_IV	99.7387
						KN-93	59.0234		MEK1/2_Inhb	95.0795								SU9516	62.1122		Kenpaullone	60.4278					Tozasertib	99.8137
						Aurora_Inhb_III	59.0691		VEGFR2K_Inhb_III	95.3325								SKF-86002	62.1479		AGL_2043	60.6414					PD_158780	99.9123
						PD_98059	59.2317		AG_9	95.4698								GSK3b_Inhb_II	62.2936		Isogranulatimide	60.7937					Alsterpaullone_2Cyanoethyl	100.202
						JNK_Inhb_IX	59.3681		Bisindolylmaleimide_IV	95.6822								STO-609	62.6592		Chelerythrine_Chloride	61.0253					PKCbII/EGFR_Inhb	100.222
						Rho_K_Inhb_III_Rockout	60.23		PP3	95.8591								Ro-32-0432	62.6965		DNA-PK_Inhb_V	61.3883					Nilotinib	100.391
						Roscovitine	60.3723		Cdk/Crk_Inhb	95.8948								Flt-3_Inhb_II	62.8065		JNK_Inhb_Neg_Cntr	61.4344					Bohemine	100.795
						AG_1478	60.6367		AG_1024	96.1861								VEGFRTK_Inhb_II	63.8796		TGF-b_RI_Inhb_III	61.5429					AG_1024	100.944
						BAY_11_7082	61.3452		AG_1295	96.4275								Masitinib	64.1543		Chk2_Inhb_II	61.6624					JAK3_Inhb_II	101.065
						Cdk1/5_Inhb	61.4252		MEK_Inhb_II	96.5319								Kenpaullone	64.3419		GSK3b_Inhb_VIII	61.9759					VEGFR2K_Inhb_IV	101.091
						Herbimycin_A_Streptomyces_sp.	61.8369		JNK_Inhb_II	96.8471								PP1_Analog_II	64.4846		DNA-PK_Inhb_III	62.2092					MNK1_Inhb	101.299
						KN-62	62.291		TWS119	96.9289								PKCb_Inhb	64.5423		GSK3b_Inhb_II	62.7362					VEGF_Receptor_2_K_Inhb_I	101.388
						Cdc2-LikeK_Inhb_TG003	62.4555		PKCbII/EGFR_Inhb	96.9569								Aurora/Cdk_Inhb	64.9272		Cdk4_Inhb_III	62.864					PDGFRTK_Inhb_II	101.782
						ERK_Inhb_III	62.4941		Sphingosine_K_Inhb	97.1561								PD_158780	64.9447		CaseinK_I_Inhb_D44	62.9773					GSK3b_Inhb_I	102.554
						Rho_K_Inhb_IV	62.9812		MK2a_Inhb	97.6473								PDGFRTK_Inhb_II	65.0191		LY294002	63.15					JNK_Inhb_Neg_Cntr	102.657
						ERK_Inhb_II_FR180204	63.6704		Indirubin_E804	97.7409								Akt_Inhb_VIII_Isozyme-Selective_Akti-1/2	65.1602		Masitinib	63.3352					SB203580	102.765
						PP3	64.4147		Roscovitine	97.9317								Isogranulatimide	65.376		Syk_Inhb_III	63.5803					LY294002	102.957
						GSK3_Inhb_XIII	64.6494		Cdk1_Inhb_CGP74514A	97.9373								Chelerythrine_Chloride	65.8831		ERK_Inhb_II_FR180204	63.8461					TGF-b_RI_Inhb_III	104.052
						TGF-b_RI_Inhb_III	64.6636		PKCb_Inhb	98.3988								KN-62	65.9983		KN-93	63.9345					PP3	104.101
						IRAK-1/4_Inhb	64.7478		Flt-3_Inhb	98.5248								MK2a_Inhb	66.0391		Wortmannin	64.0726					Cdk/Crk_Inhb	104.28
						Compound_56	64.974		Flt-3_Inhb_II	98.8112								Tpl2_K_Inhb	66.164		SU9516	64.3352					Flt-3_Inhb_III	104.379
						GSK3b_Inhb_II	66.2405		GTP-14564	99.2171								Cdk1_Inhb_CGP74514A	66.3851		EGFR/ErbB-2_Inhb	64.4886					Erlotinib	105.297
						GSK3_Inhb_X	66.5696		Bohemine	99.2853								SB202474	66.6513		ERK_Inhb_III	64.7055					DNA-PK_Inhb_III	105.436
						Erlotinib	66.5705		Dasatinib	99.4321								IGF-1R_Inhb_II	66.7329		Akt_Inhb_V_Triciribine	64.8019					p38_MAPK_Inhb	105.511
						AG_1295	66.6758		Sorafenib	99.4426								TGF-b_RI_K_Inhb	67.0468		Imatinib	65.0125					PDGFRTK_Inhb_III	106.208
						Chelerythrine_Chloride	66.7327		DNA-PK_Inhb_II	99.6296								MEK_Inhb_II	67.152		JNK_Inhb_II	66.2186					Ro-32-0432	106.274
						Mubritinib	67.1832		SU6656	99.7388								GSK3_Inhb_XIII	67.4479		Indirubin_E804	66.3565					IRAK-1/4_Inhb	106.313
						Cdk/Crk_Inhb	68.1276		SU9516	100.239								IRAK-1/4_Inhb	67.562		EGFR/ErbB-2/4_Inhb	66.8642					DMBI	106.643
						Indirubin-3‚Ä≤-monoxime	68.2132		PI-103	100.677								Erlotinib	67.6624		VEGF_Receptor_2_K_Inhb_I	67.1021					SU6656	107.117
						AG_9	68.5644		GSK3b_Inhb_I	101.025								Chk2_Inhb_II	67.6791		Tozasertib	67.1822					Roscovitine	107.934
						ATM_K_Inhb	68.9526		Chk2_Inhb_II	101.067								KN-93	67.7261		Rho_K_Inhb_III_Rockout	67.9708					PI_3-Kg_Inhb_II	108.441
						GSK3b_Inhb_VIII	69.0267		DNA-PK_Inhb_III	101.183								PDK1/Akt/Flt	67.8543		PKR_Inhb_Neg_Cntr	68.0919					JNK_Inhb_II	108.895
						ROCK_InhbY	69.0568		Akt_Inhb_X	101.498								JNK_Inhb_II	67.9193		MEK_Inhb_II	68.2828					SB202474	109.016
						PDGFRTK_Inhb_III	70.0363		Lapatinib	101.741								ERK_Inhb_III	68.5566		SrcK_Inhb_I	68.7139					Purvalanol_A	109.509
						cFMS_RTK_Inhb	70.4399		Bcr-abl_Inhb	102.021								Gefitinib	68.7713		JAK_Inhb_I	69.1341					GSK3_Inhb_XIII	109.647
						Compound_52	70.5279		PD_174265	102.287								AMPK_Inhb_Comp_C	68.8317		Syk_Inhb_II	69.5379					SB220025	109.919
						JAK3_Inhb_II	70.7238		Rapamycin	102.287								Diacylglycerol_K_Inhb_II	69.34		SB202474	69.5605					Gefitinib	110.466
						Sphingosine_K_Inhb	70.9377		Diacylglycerol_K_Inhb_II	102.488								DNA-PK_Inhb_V	69.5397		IGF-1R_Inhb_II	70.0916					MK2a_Inhb	111.188
						Bcr-abl_Inhb	71.3434		PDGFRTK_Inhb_IV	102.873								cFMS_RTK_Inhb	69.8949		DMBI	70.0924					Dasatinib	111.73
						GSK3b_Inhb_I	71.7928		LY294002	102.946								AG_112	69.9099		BPIQ-I	70.0986					VEGFRTK_Inhb_II	112.424
						AG_112	73.394		GSK3_Inhb_IX	103.209								Flt-3_Inhb_III	70.0224		Syk_Inhb	70.1199					Rapamycin	112.72
						Akt_Inhb_X	73.9798		LY_303511-_Negative_control	103.33								Syk_Inhb_III	70.1778		HA_1077_Dihydrochloride_Fasudil	70.1758					Cdk4_Inhb_III	112.765
						PDGFRTK_Inhb_II	74.2698		Mubritinib	103.375								SB203580	70.2407		Herbimycin_A_Streptomyces_sp.	70.4609					Compound_52	112.828
						PKCbII/EGFR_Inhb	74.3811		GSK3b_Inhb_II	103.878								Vandetanib	70.8049		PD_158780	70.6194					SKF-86002	112.886
						Cdk4_Inhb_III	74.5984		JNK_Inhb_IX	104.247								Tofacitinib	71.3865		Purvalanol_A	71.0628					Aurora_Inhb_III	113.031
						SU6656	75.6453		Flt-3_Inhb_III	105.034								Akt_Inhb_X	71.4449		Compound_52	71.2071					Compound_56	113.574
						ATM/ATR_K_Inhb	76.2373		KN-62	105.84								Rho_K_Inhb_III_Rockout	71.4681		SB203580	71.4241					Indirubin_E804	113.736
						TGF-b_RI_K_Inhb	76.7908		GSK3_Inhb_XIII	106.322								Purvalanol_A	71.6737		Vatalanib	71.425					Cdk1_Inhb	114.126
						Cdk1_Inhb_CGP74514A	76.9595		Bisindolylmaleimide_I	106.352								Cdk4_Inhb_II_NSC_625987	71.6866		cFMS_RTK_Inhb	72.0404					Fascaplysin_Synthetic	114.527
						NF-kB_Activation_Inhb	77.1149		cFMS_RTK_Inhb	106.419								Akt_Inhb_V_Triciribine	72.2356		G_6976	72.084					Chelerythrine_Chloride	114.554
						Akt_Inhb_IV	78.1189		SB202474	106.504								PD_98059	72.3797		JAK3_Inhb_VI	72.1021					Cdk2_Inhb_III	114.753
						Indirubin_E804	78.3813		ATM/ATR_K_Inhb	107.072								JAK3_Inhb_VI	72.6957		Cdk2_Inhb_III	72.2749					AGL_2043	115.587
						VX-702	78.4337		Aloisine_RP106	107.112								Indirubin_E804	73.0778		Rapamycin	72.3481					PD_174265	115.804
						VEGFR2K_Inhb_II	78.9084		PDGFRTK_Inhb	107.233								Aminopurvalanol_A	73.2491		AG_9	72.6353					Cdc2-LikeK_Inhb_TG003	116.636
						SB218078	79.5567		G_6983	107.267								Rapamycin	73.3673		JNK_Inhb_IX	72.6744					AG_112	116.759
						HA_1077_Dihydrochloride_Fasudil	79.8808		MEK_Inhb_I	107.32								PD_174265	73.724		Nilotinib	72.8087					VEGFR2K_Inhb_III	116.891
						Syk_Inhb	79.9651		VEGF_Receptor_2_K_Inhb_I	107.345								SB202190	74.13		Vandetanib	72.8594					Isogranulatimide	117.005
						Syk_Inhb_III	81.4327		VX-702	107.632								G_6983	74.1636		G_6983	72.9501					ROCK_InhbY	117.804
						GTP-14564	82.2943		ATM_K_Inhb	107.659								Sphingosine_K_Inhb	74.3221		IC261	73.5865					Vandetanib	117.943
						Tofacitinib	82.3154		MNK1_Inhb	108.525								DMBI	74.8921		Flt-3_Inhb_II	73.8728					VEGFRTK_Inhb_III_KRN633	119.058
						Syk_Inhb_II	82.3447		Aloisine_A_RP107	109.274								Cdc2-LikeK_Inhb_TG003	74.9053		PDGFRTK_Inhb_II	74.7052					STO-609	119.406
						Gefitinib	83.4778		Fascaplysin_Synthetic	109.632								Bohemine	75.0418		LCK_Inhb	74.7524					Cdk1/5_Inhb	119.421
						Aurora/Cdk_Inhb	83.5964		KN-93	109.923								ERK_Inhb_II_FR180204	75.2504		JAK3_Inhb_II	74.7757					Cdk4_Inhb	119.615
						SrcK_Inhb_I	83.7971		Kenpaullone	110.023								SC-68376	75.8798		Diacylglycerol_K_Inhb_II	74.7773					PKCb_Inhb	119.686
						Cdk4_Inhb_II_NSC_625987	84.127		SB218078	110.417								G_6976	75.9928		MEK1/2_Inhb	75.4767					CaseinK_I_Inhb_D44	119.967
						Tandutinib	84.6456		Cdk4_Inhb_III	110.533								Tozasertib	76.0515		KN-62	75.6636					Akt_Inhb_V_Triciribine	120.049
						Ro-32-0432	84.8689		VEGFR2K_Inhb_II	110.916								AGL_2043	76.3609		Tofacitinib	76.3492					ATM_K_Inhb	120.082
						Flt-3_Inhb_II	85.1673		Syk_Inhb_II	111.9								Bisindolylmaleimide_IV	76.7815		SC-68376	76.3601					CaseinK_II_Inhb_III_TBCA	120.189
						Bosutinib	85.7158		HA_1077_Dihydrochloride_Fasudil	111.954								VEGF_Receptor_2_K_Inhb_I	77.277		Indirubin-3‚Ä≤-monoxime	76.8477					Cdk2_Inhb_IV_NU6140	121.484
						G_6976	87.0575		NF-kB_Activation_Inhb	112.065								Indirubin-3‚Ä≤-monoxime	77.2936		AG_1296	77.0243					Aloisine_RP106	121.769
						Fascaplysin_Synthetic	87.0844		Cdk2_Inhb_III	112.113								Compound_56	77.3426		SB220025	77.4903					SrcK_Inhb_I	121.802
						VEGFRTK_Inhb_III_KRN633	87.979		AG_490	112.228								JAK3_Inhb_II	77.4824		PP3	78.6631					AG_1296	121.881
						IKK-2_Inhb_IV	88.007		Masitinib	112.645								HA_1077_Dihydrochloride_Fasudil	77.6679		PI-103	78.8428					Chk2_Inhb_II	123.21
						VEGF_Receptor_2_K_Inhb_I	88.2231		Akt_Inhb_IV	113.291								GSK3b_Inhb_I	78.061		MEK_Inhb_I	78.915					Cdk1_Inhb_CGP74514A	123.262
						Imatinib	88.5589		Akt_Inhb_VIII_Isozyme-Selective_Akti-1/2	113.563								Cdk/Crk_Inhb	78.7463		PP1_Analog_II	79.3508					Mubritinib	124.926
						PKCb_Inhb	88.6995		AGL_2043	113.784								Rho_K_Inhb_IV	79.4689		PDGFRTK_Inhb	79.7385					Rho_K_Inhb_IV	125.233
						Aloisine_A_RP107	88.8387		VEGFRTK_Inhb_II	114.237								GSK3b_Inhb_VIII	79.9581		SKF-86002	80.2141					TGF-b_RI_K_Inhb	125.296
						AGL_2043	88.9461		Rho_K_Inhb_III_Rockout	114.304								Akt_Inhb_IV	80.0386		VEGFR2K_Inhb_III	81.547					BPIQ-I	125.822
						Aminopurvalanol_A	89.2122		Isogranulatimide	114.994								GTP-14564	80.5564		Aminopurvalanol_A	81.641					TWS119	126.052
						Tozasertib	89.2174		Vatalanib	116.051								AG_1478	80.6194		AG_1478	81.6625					AG_1478	126.091
						Chk2_Inhb_II	91.4345		Tozasertib	116.066								Staurosporine_N	80.8065		EGFR_Inhb	81.8942					Akt_Inhb_VIII_Isozyme-Selective_Akti-1/2	127.955
						Flt-3_Inhb_III	91.7252		Cdk4_Inhb_II_NSC_625987	117.054								PDGFRTK_Inhb	81.7993		VEGFRTK_Inhb_III_KRN633	82.0428					Akt_Inhb_X	129.343
						Aloisine_RP106	91.802		Pazopanib	118.044								Aloisine_RP106	82.2771		IKK-2_Inhb_IV	82.7826					GSK3b_Inhb_II	131.118
						Vatalanib	91.929		Tandutinib	118.36								EGFR/ErbB-2_Inhb	82.4107		PD_174265	83.2994					IKK-2_Inhb_IV	131.99
						VEGFR2K_Inhb_IV	92.2336		PD_98059	118.577								EGFR/ErbB-2/4_Inhb	82.4594		IRAK-1/4_Inhb	84.1337					Rho_K_Inhb_III_Rockout	132.497
						PDGFRTK_Inhb_IV	92.6823		Nilotinib	118.839								Bcr-abl_Inhb	82.9243		MK2a_Inhb	84.5438					PKR_Inhb	132.677
						Sorafenib	93.7439		Imatinib	119.384								Sunitinib	83.0714		PDGFRTK_Inhb_III	84.7271					Syk_Inhb_III	132.713
						AG_1296	94.7598		VEGFRTK_Inhb_III_KRN633	119.716								Aurora_Inhb_III	83.1242		PD_98059	84.9958					G_6976	133.097
						VEGFRTK_Inhb_II	95.2718		Ro-32-0432	121.537								Alsterpaullone	83.7132		Fascaplysin_Synthetic	85.4586					PDGFRTK_Inhb_IV	134.307
						Nilotinib	98.8921		AG_1296	121.904								Cdk1_Inhb	83.7597		VEGFRTK_Inhb_II	87.2822					Tandutinib	135.147
						SU11652	100.174		Akt_Inhb_V_Triciribine	122.678								Pazopanib	83.9388		VEGFR2K_Inhb_IV	87.6244					Alsterpaullone	135.269
						Dasatinib	101.049		Aurora_Inhb_III	124.347								Sorafenib	84.0813		Bosutinib	90.3339					Masitinib	137.173
						PDGFRTK_Inhb	101.835		PKR_Inhb	124.818								Cdk4_Inhb_III	84.4186		SB202190	91.0798					Sorafenib	139.322
						Bisindolylmaleimide_IV	101.889		SU11652	125.861								CaseinK_I_Inhb_D44	84.8662		MNK1_Inhb	91.6201					BAY_11_7082	140.005
						Cdk4_Inhb	105.228		Alsterpaullone	127.238								BPIQ-I	86.8289		GTP-14564	92.4721					Sunitinib	140.875
						PDK1/Akt/Flt	105.922		H-89_Di	127.983								AG_1024	87.1148		Flt-3_Inhb_III	93.0802					AG_490	141.318
						Masitinib	105.943		AG_112	128.348								ATM/ATR_K_Inhb	88.8038		PDGFRTK_Inhb_IV	94.7169					AG_9	144.126
						H-89_Di	106.493		Rho_K_Inhb_IV	129.494								VEGFR2K_Inhb_III	90.4622		PKCbII/EGFR_Inhb	95.6235					Dovitinib	144.206
						JAK3_Inhb_VI	112.316		PDK1/Akt/Flt	129.757								ATM_K_Inhb	91.1508		GSK3_Inhb_IX	96.4845					Staurosporine_N	144.819
						Alsterpaullone	113.582		Tofacitinib	130.07								Syk_Inhb	93.21		Aurora/Cdk_Inhb	96.9024					JAK3_Inhb_VI	144.971
						AMPK_Inhb_Comp_C	114.72		Sunitinib	130.169								GSK3_Inhb_IX	93.9423		Pazopanib	97.9235					Aloisine_A_RP107	147.79
						Vandetanib	118.797		ROCK_InhbY	131.572								LCK_Inhb	94.4367		SU6656	101.143					Bisindolylmaleimide_I	150.184
						Sunitinib	119.494		IKK-2_Inhb_IV	133.428								Aloisine_A_RP107	94.4661		Sunitinib	101.586					SU11652	155.645
						Cdk2_Inhb_IV_NU6140	119.878		Dovitinib	138.115								Dovitinib	94.9556		Dovitinib	107.807					PDK1/Akt/Flt	156.777
						G_6983	122.406		JAK3_Inhb_VI	138.37								IKK-2_Inhb_IV	101.301		SB218078	111.924					AMPK_Inhb_Comp_C	158.364
						Staurosporine_N	124.788		Cdk2_Inhb_IV_NU6140	140.127								SrcK_Inhb_I	104.076		SU11652	113.494					JAK_Inhb_I	163.82
						JAK_Inhb_I	125.619		Alsterpaullone_2Cyanoethyl	141.975								SU11652	109.899		PD_169316	119.495					Aminopurvalanol_A	169.92
						Cdk1/2_Inhb_III	129.814		VEGFR2K_Inhb_IV	143.875								SB218078	110.299		PDK1/Akt/Flt	120.043					Syk_Inhb_II	172.904
						Pazopanib	132.751		Staurosporine_N	143.927								Bosutinib	112.236		Staurosporine_N	122.744					Cdk1/2_Inhb_III	175.83
						Alsterpaullone_2Cyanoethyl	139.406		Aurora/Cdk_Inhb	145.021								Cdk1/2_Inhb_III	116.639		MetK_Inhb	124.743					Bcr-abl_Inhb	177.524
						GSK3_Inhb_IX	141.202		Wortmannin	145.908								SU6656	118.653		H-89_Di	138.444					Tofacitinib	179.08
						Dovitinib	146.353		Staurosporine	147.022								Staurosporine	139.184		K-252a	140.062					Aurora/Cdk_Inhb	212.187
						Bisindolylmaleimide_I	154.496		G_6976	148.699								H-89_Di	140.759		Cdk1/2_Inhb_III	140.77					Staurosporine	225.699
						K-252a	221.223		JAK_Inhb_I	201.76								TWS119	145.845		TWS119	166.741					K-252a	237.307
						Staurosporine	295.409		K-252a	220.547								K-252a	147.266		Sorafenib	189.733					SB218078	250.587
