# Supplementary material for: Host kinase regulation of Plasmodium vivax dormant and replicating liver stages
Source: PLoS Negl Trop Dis. 2026 Feb 25;20(2):e0014053. doi: 10.1371/journal.pntd.0014053 (PMC12959719; doi:10.1371/journal.pntd.0014053)
Supplement: S1 File — (XLSX) [file pntd.0014053.s011.xlsx]

## Sheet: Figure 1
Parasites/well				hypnozoites:schizonts				schizont size
isolate A	isolate B	isolate C		isolate A	isolate B	isolate C		isolate A	isolate B	isolate C
52	52	24		0.793103	0.155556	0.2		904.35	240.81	405.37
52	31	15		0.925926	0.291667	0.0714286		666.56	668.07	1028.15
69	45	18		0.568182	0.184211	0.0588235		1163.27	474.06	2120.46
31	26	14		0.722222	0.444444	0.0769231		984.36	425.75	625.8
31	33	16		1.21429	0.137931	0.142857		614.47	245.34	552.57
21	39	33		1.625	0.56	0.137931		554.08	428.77	709.59
20	36			1.22222	0.44			430.28	208.35	917.93
25	30			0.923077	0.764706			248.36	352.53	619.76
20	62			1.85714	0.24			493.69	202.31	496.71
39				0.444444				252.88	578.99	730.72
28				0.555556				441.6	542	805.46
73				0.46				532.19	341.96	2161.98
46				0.642857				225.71	674.86	166.83
40				0.37931				485.39	753.37	875.66
31				0.823529				515.58	1234.23	1798.12
25				1.5				184.19	873.4	190.98
24				2				420.47	1041.73	294.4
42				0.448276				557.1	631.08	403.86
								317.8	298.93	1424.46
								337.43	197.02	1493.15
								626.55	542	637.12
								379.7	1706.03	1359.54
								736.76	720.16	1807.94
								768.47	258.92	1398.04
								575.97	474.82	708.08
								664.29	447.64	1496.93
								723.93	421.22	1846.44
								694.49	1133.83	1400.3
								398.58

## Sheet: Figure 2
Isolate A																			Isolate B											Isolate C
Schizont counts																			Schizont counts											schizont counts
DMSO	29	27	44	18	14	8	9	13	7	27	18	50	28	29	17	10	8	29	DMSO	45	24	38	18	29	25	25	17	50		DMSO	9	15	3	8	5	10	6	5	7
KI1	19	14	9																KI1	22	23	21								KI1	18	7	14
KI2	31	21	17																KI2	26	25	35								KI2	5	4	4
KI3	15	11	15																KI3	21	56	25								KI3	7	4	11
KI4	30	21	7																KI4	21	19	16								KI4	9	8	10
KI5	25	19	6																KI5	11	18	16								KI5	9	10	8
KI6	6	5	8																KI6	35	16	26								KI6	4	16	7
KI7	13	29	5																KI7	7	23	21								KI7	7	7	11
KI8	17	15	23																KI8	22	19	21								KI8	10	15	11
KI10	4	10	7																KI10	23	20	32								KI10	11	5	3
KI11	12	9	10																KI11	12	34	16								KI11	12	7	5
KI13	6	32	3																KI13	26	20	23								KI13	13	5	12
KI14	18	16	25																KI14	28	14	25								KI14	3	6	11
KI15	15	5	11																KI15		18	11								KI15	5	8	5
KI16	5	19	6																KI16	16	10	34								KI16	9	11	5
KI17	15	19	17																KI17	67	35	27								KI17	7	6	3
KI18	26	5	10																KI18	12	11	20								KI18	4	4	5
KI19	20	17	23																KI19	23	16	16								KI19	16	10	11
KI20	40	39	26																KI20	40	41	53								KI20	18	21	15
KI21	16	5	6																KI21	13	16	13								KI21	5	9	7
KI22	14	6	6																KI22	27	25	34								KI22	6	8	9
KI23	12	29	11																KI23	13	22	24								KI23	15	7	10
KI25	5	10	1																KI25	17	7	26								KI25	12	8	10
KI26	11	10	16																KI26	46	25	28								KI26	15	24	18
KI27	28	7	10																KI27	16	33	28								KI27	10	10	12
KI28	8	7	4																KI28	21	16	24								KI28	11	4	10
KI30	14	20	25																KI30	20	32	20								KI30	9	14	10
KI31	2	2	3																KI31	13	12	16								KI31	7	4	7
KI32	16	9	11																KI32	30	30	50								KI32	10	7	7
KI33	14	10	10																KI33	29	24	18								KI33	8	6	10
KI34	10	20	10																KI34	26	17	23								KI34	16	18	8
KI35	8	7	9																KI35	78	29	26								KI35	13	7	9
KI36	21	9	27																KI36	14	25	25								KI36	10	10	7
KI37	16	4	11																KI37	8	15	25								KI37	12	8	7
KI38	16		25																KI38	28	29	48								KI38	11	23	6
Hypnozoite counts																			Hypnozoite counts
DMSO	23	25	25	13	17	13	11	12	13	12	10	23	18	11	14	15	16	13	DMSO	7	7	7	8	4	14	11	13	12
KI1	15	20	5																KI1	4	11	8
KI2	15	19	15																KI2	9	10	8
KI3	12	14	7																KI3	2	16	7
KI4	22	31	14																KI4	4	7	4
KI5	19	14	11																KI5	1	4	6
KI6	5	4	12																KI6	8	1	8
KI7	12	26	9																KI7	3	6	2
KI8	10	6	13																KI8	7	4	3
KI10	6	20	8																KI10	6	6	6
KI11	16	8	6																KI11	1	7	3
KI13	15	45	11																KI13	4	5	11
KI14	13	16	22																KI14	9	5	6
KI15	13	9	13																KI15		3	5
KI16	14	19	17																KI16	6	2	4
KI17	22	16	23																KI17	14	11	14
KI18	34	9	15																KI18	6	8	4
KI19	30	31	35																KI19	9	7	3
KI20	36	43	26																KI20	14	12	13
KI21	33	11	5																KI21	7	4	5
KI22	17	13	8																KI22	9	5	7
KI23	20	16	18																KI23	3	6	8
KI25	21	26	12																KI25	3	4	7
KI26	21	19	12																KI26	9	7	15
KI27	22	11	14																KI27	4	14	35
KI28	20	21	5																KI28	9	1	9
KI30	19	17	32																KI30	10	12	12
KI31	18	11	14																KI31	4	13	18
KI32	13	20	14																KI32	9	8	11
KI33	18	8	21																KI33	3	10	3
KI34	18	28	16																KI34	9	8	5
KI35	14	16	16																KI35	21	16	10
KI36	17	12	15																KI36	7	5	8
KI37	27	14	22																KI37	4	8	1
KI38	18		11																KI38	12	12	15

## Sheet: Figure 4
schizonts/well
	SB203580
NT (DMSO)	38	45	48
100nM	27	45	39
500nM	28	29	34
1uM	31	29	26
10uM	13	20	13
	JNK inhib V
NT (DMSO)	35	23	29
100nM	43	29	27
500nM	35	33	31
1uM	42	41	43
10uM	18	10	12
	PKR inhibitor
NT (DMSO)	33	53	32
100nM	38	32	31
500nM	31	49	28
1uM	41	23	19
10uM	29	15	27
	PD169316
NT (DMSO)	45	25	43
100nM	27	47	61
500nM	24	40	33
1uM	22	31	24
10uM	25	30	30
	p38 MAPK inhib
NT (DMSO)	25	43	20
100nM	24	25	43
500nM	27	42	29
1uM	34	23	27
10uM	15	19	31

## Sheet: Figure 6 isolate A
Isolate A - schizont area (µm2)
DMSO	KI1	KI2	KI3	KI4	KI5	KI6	KI7	KI8	KI10	KI11	KI13	KI14	KI15	KI16	KI17	KI18	KI19	KI20	KI21	KI22	KI23	KI25	KI26	KI27	KI28	KI30	KI31	KI32	KI33	KI34	KI35	KI36	KI37	KI38
447.644	357.058	434.056	249.11	132.859	96.6246	209.857	157.77	218.16	203.818	167.583	181.171	328.373	713.362	102.664	130.594	342.716	313.275	801.683	186.455	534.455	167.583	125.31	215.896	372.156	190.985	349.509	172.566	440.85	283.835	157.015	150.976	345.735	132.104	128.33
586.542	512.564	184.191	226.464	357.813	950.394	280.815	474.82	152.486	545.023	123.8	157.015	254.395	361.588	983.609	628.06	226.464	110.212	462.741	649.952	222.69	170.603	148.711	375.93	221.18	113.987	169.093	230.087	160.035	453.683	247.601	192.494	185.7	102.664	284.59
973.04	325.353	468.78	468.78	361.588	488.407	75.488	118.516	109.458	98.1344	119.271	298.178	350.264	261.188	284.59	406.125	763.939	243.826	466.516	421.978	145.692	394.802	119.271	153.996	240.052	107.948	227.974	172.566	132.859	171.358	356.303	178.907	351.774	124.555	152.486
658.255	480.104	485.388	220.425	213.631	437.83	160.789	304.972	238.542	144.937	98.1344	380.46	358.568	1317.27	200.043	260.434	203.063	141.917	181.171	336.676	274.021	818.29		189.475	209.102	834.897	465.006	134.218	114.742	126.065	99.6442	92.0954	1164.02	132.859	114.742
1163.27	232.503	392.538	373.666	113.987	329.128	234.013	332.147	138.143		98.1344	320.824	247.601	359.323	160.035	175.132	879.435	230.238	348.755	133.614	281.57	123.045		252.885	163.809	250.62	454.438	402.653	275.531	274.776	94.36	120.781	276.286	90.5856	436.321
703.548	255.904	326.863	573.709	302.707	273.267		273.267	155.505		134.369	323.089	272.512	196.269	92.8502	143.427	321.579	252.885	1120.24	122.291	175.887	495.956		103.419	384.234		172.868	479.349	122.291		84.5466	154.75	185.7	98.1344	812.251
974.55	744.312	357.813	1590.53	351.774	163.809		249.865	94.36		247.601	255.149	217.405		101.909	258.924	505.015	366.872	181.926		135.124	109.458		408.39	293.648		409.9		104.928		122.291	132.104	205.327	84.5466	120.781
230.238	757.145	518.603	573.709	676.372	911.14		145.692	224.954		326.863	258.924	491.427		117.006	202.308	643.913	253.64	286.854		168.338	137.388		168.338	189.475		249.11		121.536		187.21	104.928	135.878		116.252
445.379	517.093	1306.7	531.436	320.824	187.965		135.878	88.321		271.757	748.086	91.3405		143.427	92.0954	205.327	170.603	204.572			269.492		255.149	99.6442		412.919		292.139		107.193		378.95		1224.42
234.768	305.726	600.13	304.217	285.345	797.908		380.46	146.447		212.876	452.173	160.035		124.555	321.579	126.065	230.238	1208.56			228.729		161.544	166.828		249.11		404.616		252.13		333.657		224.954
488.407	543.514	497.466	200.043	304.972	749.596		190.985	301.952		398.577	113.232	316.295			171.358	153.996	75.488	382.724			723.175		241.562	94.36		249.11				102.664		77.7526		677.882
477.839	502.75	123.045	214.386		847.73		883.964			504.26	365.362	222.69			113.232	160.035	153.996	886.984			117.761		343.47	191.74		563.895				107.193		144.182		317.05
215.896	606.924	144.937	256.659		163.054		205.327			95.1149		196.269			72.4685	188.72	135.878	890.004			594.091		291.384			529.171						633.344		520.867
413.674	1186.67	366.872	443.869		98.1344		126.82			316.295		139.653			220.425	129.839	358.568	834.142			607.678		243.826			415.184						523.132
513.318	198.533	187.965			372.911		366.117					111.722			315.54	366.117	146.447	1281.03			398.577					200.798						129.084
190.985		825.084					443.115					275.531				133.614	747.331	675.618			472.555					138.898						209.102
280.06		287.609					277.041					206.837					117.761	202.308			250.62					560.121						190.23
542.759		243.071					114.742					249.865					104.173	678.637			363.097											132.104
454.438		214.386					240.052					144.937					227.974	1503.72			542.004											234.768
318.559		117.761										83.0368					283.835	757.145			635.609											497.466
600.13		554.082										277.796					263.453	887.739			465.761											351.019
369.136												203.063					936.051	849.995
722.42												167.583					1171.57	777.526
714.116																	178.907	366.117
553.327																	110.967	717.891
599.375																		1068.91
701.284																		1745.28
641.648																		1082.5
397.822																		897.552
																		618.247
																		748.086
																		1068.91
																		547.288
																		751.106
																		1254.61
																		436.321
																		529.926

## Sheet: Figure 6 isolate B
Isolate B - schizont area (µm2)
DMSO	KI1	KI2	KI3	KI4	KI5	KI6	KI7	KI8	KI10	KI11	KI13	KI14	KI15	KI16	KI17	KI18	KI19	KI20	KI21	KI22	KI23	KI25	KI26	KI27	KI28	KI30	KI31	KI32	KI33	KI34	KI35	KI36	KI37	KI38
240.807	1278.01	1434.27	1138.36	1142.13	277.041	857.544	1072.68	1116.47	452.173	2066.11	837.162	1104.39	810.741	163.809	1629.03	440.85	667.314	2053.27	1749.06	763.939	415.184	194.004	911.14	246.091	500.485	551.817	239.297	844.711	1291.6	1028.9	846.22	1228.19	476.329	1312.74
668.069	575.973	1558.83	742.047	277.796	759.409	1231.96	465.006	730.724	1647.9	684.676	1650.92	336.676	178.907	745.821	655.236	1533.92	1584.49	2304.65	1130.81	410.655	954.923	677.882	561.631	351.019	443.869	295.158	752.615	118.516	338.186	896.043	1839.64	245.336	751.106	158.525
474.065	919.444	1237.25	670.333	399.332	585.032	869.622	1303.68	564.65	1413.89	1290.84	610.698	348.755	546.533	516.338	430.282	270.247	1933.25	3096.52	971.531	2255.58	309.501	599.375	617.492	694.49	1162.52	311.011	157.015	574.464	947.374	802.437	1450.12	1031.92	181.926	665.804
425.752	1475.04	458.967	634.099	532.945	2827.78	1182.9	324.598	691.47	353.284	616.737	2236.71	793.379	705.813	346.49	428.017	2217.84	838.672	1892.48	1873.61	745.821	578.238	212.121	980.589	726.195	595.6	1650.92	594.845	813.006	2040.44	1366.33	905.856	360.833	1494.66	602.394
245.336	347.245	897.552	967.756	1480.32	485.388	643.158	652.216	673.353	1773.97	172.868	1000.97	548.043	1406.34	824.329	847.73	2227.65	279.306	3100.29	493.692	1044	572.199	830.368	643.158	846.22	1700.74	1065.14	128.33	775.262	197.779	1000.22	160.035	490.672	280.815	988.138
428.772	1081.74	1287.83	2115.17	508.034	1742.26	357.813	453.683	597.865	726.195	640.138	2807.4	563.895	1820.02	1755.85	634.854	2134.8	160.035	3034.62	451.418	580.503	1713.58	247.601	517.848	799.418	423.488	249.865	264.208	628.815	265.718	785.83	816.025	194.759	927.748	744.312
208.347	185.7	1778.5	512.564	415.184	1573.92	691.47	780.546	1982.31	468.026	795.644	1041.73	265.718	252.885	732.234	1342.93	1083.25	1997.41	1636.58	1203.28	1024.37	1183.65	314.785	463.496	643.158	783.565	1077.21	126.065	463.496	598.62	1800.39	561.631	618.247	840.936	914.16
352.529	1150.44	1274.99	420.468	1157.23	689.205	1002.48	1786.8	1177.61	705.058	188.72	670.333	1038.71	571.444	194.759	913.405	563.895	2324.28	2705.49	697.509	1238.76	1047.02	1006.26	479.349	1136.09	1308.96	1147.42	136.633	666.559	372.156	962.472	1081.74	881.7	828.858	723.93
202.308	578.238	1521.84	475.574	274.021	2423.92	180.416	1035.7	2482.05	1326.32	571.444	436.321	1212.34	1776.23	1107.41	554.837	360.833		1915.89	1419.93	271.757	1994.39	1143.64	1072.68	1478.81	1064.38	531.436	171.358	765.448	372.911	1696.22	576.728	470.29	199.288	463.496
578.993	687.696	1746.79	797.908	1073.44	1621.48	557.856	663.54	1651.68	344.225	867.357	799.418	1194.22	485.388	953.413	1921.17	2029.12		2035.91	695.244	479.349	2131.03	685.431	1370.86	196.269	1618.46	303.462	178.152	309.501	318.559	594.845	942.09	575.219	462.741	202.308
542.004	2797.59	732.988	1731.69	236.277	695.244	1010.03	2026.85	2623.21	989.648	2670.01	1881.92	1434.27	1668.28	1489.38	383.479	783.565		2592.26	3452.07	1445.6	1127.79	1547.5	1327.83	589.561	577.483	184.191	159.28	600.13	655.236	311.765	493.692	691.47	672.598	638.628
341.961	690.715	646.177	343.47	559.366	1878.9	2170.28	3431.68	2152.16	1503.72	1276.5	870.377	674.108	934.541		1340.67	660.52		1439.56	1269.71	601.639	2370.32	534.455	2252.56	384.234	1030.41	280.06	254.395	833.388	1200.26	919.444	496.711	907.366	548.043	223.444
674.863	357.813	770.732	251.375	2320.5	817.535	706.568	1008.52	883.21	1895.5	1767.93	1709.05	927.748	1416.15		951.904	826.594		3251.27		1416.91	323.844		2401.27	348	308.746	684.676	695.999	1210.83	492.182	990.403	726.949	1561.85	602.394	462.741
753.37	963.982	619.756	637.119	2509.22	1783.03	991.912	418.204	651.461	1379.17	2017.04	1147.42	277.796	1093.07		1210.83			3941.23		1583.74	754.125		1655.45	137.388	410.655	1382.94	560.121	729.214	219.67	883.964	553.327	637.874	210.612	575.219
1234.23	399.332	557.101	468.026	279.306	2100.83	548.043	1119.49	866.602	2516.02	295.913	1074.95	1940.8	890.004		167.583			1515.8		937.561	1552.03		1610.16	300.442	1037.21	678.637	338.186	806.212	438.585	341.961	400.086	492.182	1564.87	390.273
873.396	468.78	851.505	1905.32	144.182	221.935	1561.09	452.173	164.564	1813.22	486.898	298.178	1112.69	249.865		1827.56			2233.69		630.325	696.754		625.041	415.939	324.598	1231.96	470.29	802.437	325.353	560.121	271.757	790.359		1724.15
1041.73	1013.8	1952.87	979.079	316.295	391.028	1345.2	1087.78	615.227	1455.41	906.611	691.47	449.908	2536.4		1145.91			1516.55		553.327	1379.92		1512.78	780.546	191.74	834.142	166.828	408.39	1281.03	1604.87	378.95	372.156		875.661
631.08		625.041		372.911	1025.13	862.828	1001.73	628.06	389.518	887.739	713.362	1604.87			1105.9			918.689		782.056	1140.62		1545.99	210.612	314.785	895.288	640.138	1101.37	2257.85	189.475	708.832	442.36		972.285
298.932		1194.98		636.364		2485.06		1331.61	582.767	1292.35		717.891			313.275			336.676		934.541	2009.49		2293.33	110.967	631.835	501.995	914.915	445.379	679.392	1282.54	344.98	458.967		575.219
197.024		354.794		1090.05		1823.04		621.266	842.446	458.212		1228.19			2265.39			1761.14		1453.9			2086.49	470.29	474.82	941.335	355.548	619.756	1567.13		316.295	544.268		730.724
542.004		1490.89		338.186				2237.46	736.763	736.008		345.735			319.314			885.474		766.203			458.212	292.893	392.538	249.11		250.62	338.186		432.546	223.444		318.559
1706.03		1874.37		670.333					954.168	579.748		192.494			1782.27			713.362					1339.91	162.299	413.674	99.6442		776.772	195.514		233.258	555.592		223.444
720.156		990.403		397.067					1546.75	619.756		1098.35			314.03			1639.6					1380.68		168.338	483.878		232.503	334.412		1063.63			718.646
258.924		648.442		445.379					1726.41	523.132		132.859			1439.56			1090.8					2203.49		781.301			208.347			175.132			999.461
474.82		1955.14		194.004					355.548	1016.07		1376.9			1207.81			1687.91					1626.77					541.249			945.865			1151.19
447.644		2057.8		2070.64					589.561	1295.37		725.44			873.396			3350.16					2862.5					279.306			1330.1			888.494
421.223		519.357		1001.73						453.683		2754.56			479.349			1262.16					1500.7					1062.12			192.494
1133.83		822.819								3493.58		393.292			1165.53			3147.09					1715.84					1164.78			502.75
1420.68		136.633										769.978			791.114			1185.92					1521.84					167.583			869.622
883.21												1266.69			1730.94			1805.67					122.291					826.594			159.28
569.934															2022.32			763.184										1271.22			464.251
1060.61															1325.57			4320.93										2006.47			1680.36
840.936															503.505			2054.03										1454.65			1347.46
212.121															1733.96			1391.24										1308.96			465.006
418.204															412.919			2212.55										1209.32			1269.71
107.948															697.509			3285.99
619.002															593.336
665.804															1610.91
1358.78															1350.48
734.498															1186.67
847.73															1108.92
1326.32															293.648
1305.94															371.401
2679.82															2009.49
831.123															751.106
1282.54															846.975
416.694															466.516
488.407
628.815
779.036
553.327
379.705
1122.51
1029.66
446.134
685.431
1514.29
2306.16
1710.56
2497.9
2031.38
1209.32
1914.38
290.629
670.333
874.151
477.084
1920.41
634.854
1069.66
886.229
644.668
1366.33
243.826
1560.34
454.438
793.379
341.206
196.269
1075.7
925.483
305.726
957.188
374.42
468.026
662.03
666.559
306.481
719.401
185.7
380.46
248.356
455.193
438.585
446.134
2287.29
634.854
436.321

## Sheet: Figure 6 isolate C
Isolate C - schizont area (µm2)
DMSO	KI1	KI2	KI3	KI4	KI5	KI6	KI7	KI8	KI10	KI11	KI13	KI14	KI15	KI16	KI17	KI18	KI19	KI20	KI21	KI22	KI23	KI25	KI26	KI27	KI28	KI30	KI31	KI32	KI33	KI34	KI35	KI36	KI37	KI38
1080.23	612.963	289.874	2133.29	511.054	2495.63	1779.25	782.811	992.667	455.948	671.843	1768.68	1193.47	1870.59	763.184	1464.47	987.383	631.835	621.266	534.455	1297.64	1154.21	529.926	3394.7	951.904	402.351	625.041	356.303	933.032	737.518	411.41	1743.77	708.832	542.759	1378.41
454.438	1326.32	875.661	328.373	410.655	1444.84	1255.37	1217.62	1972.5	163.054	820.555	1090.8	722.42	1949.86	753.37	1856.25	508.034	1820.77	3067.08	1633.56	1391.24	1139.11	582.767	1408.61	149.466	2211.8	394.802	1296.13	525.396	508.034	1265.93	2124.23	1056.83	483.123	1139.87
2229.92	1813.98	736.763	474.82	271.757	565.405	2035.91	572.954	264.963	1437.29	434.811	1768.68	197.024	1281.79	1298.39	1650.92	625.041	1000.97	2796.83	424.243	320.069	1087.03	1256.88	1272.73	260.434	883.964	260.434		414.429	148.711	1266.69	201.553	689.205	847.73	568.425
667.314	474.82		856.789	393.292	1391.24	980.589	695.999	424.997	1706.78	952.659	1404.83	713.362	1855.5	423.488	391.783	891.513	1900.03	380.46	901.327	548.043	677.127	305.726	903.591	869.622	1274.99	449.154		175.132	1182.9	988.893	1521.08	1093.82	729.969	928.502
502.75	155.505		912.65	254.395	784.32	465.761	220.425	890.004	1595.06	1264.42	198.533	285.345	932.277	914.16	181.171	516.338	1786.05	1564.11	978.324	1542.97	1139.11	1065.89	695.999	212.121	211.366	311.765		468.026	519.357	2041.95	1881.92	982.099	982.099	585.032
831.878	994.177		270.247	467.271	2022.32	818.29	264.208	1367.84	581.258	881.7	461.987	704.303	871.132	766.958	2053.27		1746.79	3585.68	268.737	281.57	1009.27	1191.96	832.633	432.546	123.8	550.308		502.75	432.546	1764.91	711.852	227.974	684.676	824.329
970.021	1053.06		1166.29	300.442	893.023	309.501		1182.9	1201.01	690.715	860.563	1729.43		499.731	219.67		1293.86	295.158	1589.78	1194.98	778.281	462.741	795.644	1805.67	489.917	328.373		246.846	455.948	1339.16	116.252	1002.48	301.952	481.613
584.277	152.486				546.533	1396.53		1703.01	399.332		935.296	1284.05		946.62			1285.56	1890.22	363.852		813.761	861.318	859.808	772.242	713.362	128.33		778.281	1022.11	342.716	606.924	244.581	2320.5	641.648
670.333	357.058				1012.29	1937.02		615.982			1126.28	340.451		1267.44			2028.36	1100.62	885.474		1013.05	181.171	2214.82	657.5	2595.28	158.525			88.321	1185.16	1079.48	2246.52	1536.94	498.976
831.878	856.789				948.884	397.067		419.713			984.364						1252.35	2793.06	355.548		1900.03	147.202	2020.81	175.887		505.015			913.405	960.207	742.047	795.644	173.622	258.924
2206.51	542.004				726.949	1795.86		223.444			608.433							2019.3	1936.27		762.429	526.151	322.334	1355.76		885.474			1249.33	1536.94			572.954	1425.21
177.397					762.429	1011.54		1050.79			666.559							3763.83	1558.07		1491.64	452.173	2513	1010.78		1729.43				325.353			322.334	588.052
886.984											786.585							2482.05	1358.78		183.436	1053.81	550.308	1677.34						1096.84			388.763	292.139
1397.28											1841.15										1260.65	899.062	1057.59	629.57						2046.48			123.8	294.403
1897.01																						1182.9	1902.3	571.444						1265.93			862.828
1413.14																							2536.4	1682.63
431.036																							246.091
178.907																							1972.5
308.746
1826.05
1652.43
674.108
655.991
1442.58
1469
1394.26
1864.55

## Sheet: Suppl Fig 1
Nucleus counts
isolate A
DMSO	KI1	KI2	KI3	KI4	KI5	KI6	KI7	KI8	KI10	KI11	KI13	KI14	KI15	KI16	KI17	KI18	KI19	KI20	KI21	KI22	KI23	KI25	KI26	KI27	KI28	KI29	KI30	KI31	KI32	KI33	KI34	KI35	KI36	KI37	KI38
4668	5086	4945	5023	4936	5235	4608	5070	5150	4721	5370	4509	5030	5061	5223	5254	4620	5063	4857	4960	5107	4468	3813	5048	5015	4740	1452	4606	4584	5096	5078	5172	4791	4725	4801	4928
5227	5093	5325	5100	4840	5101	5258	5335	5427	5131	5539	5180	5367	5183	4978	5309	4766	4794	5027	5069	5089	4671	4210	5281	4668	5361	1620	4818	4897	4990	4858	5028	5157	4912	5362	1959
5372	5244	4900	5361	5149	4995	5441	5481	4938	5511	5412	5213	4811	5462	5376	5243	4981	4962	4590	4882	5032	4872	4153	4952	4935	5087	1953	4758	5124	4800	4972	5810	5271	5058	4539	4282
isolate B
DMSO	KI1	KI2	KI3	KI4	KI5	KI6	KI7	KI8	KI10	KI11	KI13	KI14	KI15	KI16	KI17	KI18	KI19	KI20	KI21	KI22	KI23	KI25	KI26	KI27	KI28	KI29	KI30	KI31	KI32	KI33	KI34	KI35	KI36	KI37	KI38
7614	5275	6717	5797	6639	4840	7010	5205	6191	6842	4768	6223	6989	6181	6349	5859	6198	4697	6663	6213	6283	6674	5188	7488	6495	6007	5204	6392	3911	6852	6950	4693	6099	6666	4883	6077
5283	6242	7208	7546	6262	6282	5399	6160	6277	6018	5236	6740	6126	6242	5700	6405	4873	5835	6606	6174	6473	5723	5963	6565	6432	6121	5435	5594	6473	6896	6512	2379	7195	6074	5616	6094
7691	6117	6275	6607	6253	5411	5620	6319	5790	6448	5848	6930	6128	6652	6048	6371	6100	6542	5890	5431	6623	6013	5707	6675	6667	6050	2918	4956	5976	6506	7414	4765	5710	6203	6055	5538
6366
6091
6584
6256
6562
6833
isolate C
DMSO	KI1	KI2	KI3	KI4	KI5	KI6	KI7	KI8	KI10	KI11	KI13	KI14	KI15	KI16	KI17	KI18	KI19	KI20	KI21	KI22	KI23	KI25	KI26	KI27	KI28	KI29	KI30	KI31	KI32	KI33	KI34	KI35	KI36	KI37	KI38
5968	6791	6348	6113	7321	6512	6894	5739	6445	6267	7084	6697	6132	6551	6470	6259	6573	6395	6226	6524	6693	6663	5928	6872	6862	6466	4623	6298	6632	6839	6973	6658	6846	7112	6714	6291
7013	6701	6672	4470	6112	6183	7803	7113	6732	4626	6796	5999	7661	6847	6534	4532	6335	5775	7326	6305	4635	6332	6187	7087	6752	6700	2961	5878	6167	7869	6977	6326	5122	6577	6825	6546
5219	6966	6383	7197	6675	6589	5492	6599	6889	5393	5976	6670	6036	6663	6117	5927	6852	6364	6092	6485	6160	6599	5937	6841	6463	6708	3310	6233	6876	6467	6452	6639	6620	6442	6222	5914
6409
7200
7028
6686
6566
6653

## Sheet: Suppl Fig 4
schizonts/well
	KI31 - SU11274
NT (DMSO)	41	44	28
100nM	36	33	27
500nM	21	12	16
1uM	8	4	2
10uM	1	0	0
	KI6 - casein kinae inhib D44
NT (DMSO)	33	32	32
100nM	39	26	24
500nM	27	28	0
1uM	54	31	27
10uM	3	1	11
